# Supplementary material for: Characterization by Gene Expression Analysis of Two Groups of Dopaminergic Cells Isolated from the Mouse Olfactory Bulb
Source: Biology (Basel). 2023 Feb 25;12(3):367. doi: 10.3390/biology12030367 (PMC10045757; doi:10.3390/biology12030367)
Supplement: Supplementary file 1 [file biology-12-00367-s001.zip]

Archive with 1 entries (1 files):
- biology-2164823-supplementary.pdf
